# Supplementary material for: Compressed Prostate Cancer Cells Decrease Osteoclast Activity While Enhancing Osteoblast Activity In Vitro
Source: Int J Mol Sci. 2023 Jan 1;24(1):759. doi: 10.3390/ijms24010759 (PMC9821660; doi:10.3390/ijms24010759)
Supplement: Supplementary file 1 [file ijms-24-00759-s001.zip]

Archive with 1 entries (1 files):
- ijms-2085170-supplementary.pdf
